# Supplementary material for: The Nitrogen Removal Characteristics of a Novel Salt-Tolerant Bacterium, Enterobacter quasihormaechei DGFC5, Isolated from Municipal Sludge
Source: Microorganisms. 2024 Dec 20;12(12):2652. doi: 10.3390/microorganisms12122652 (PMC11728697; doi:10.3390/microorganisms12122652)
Supplement: Supplementary file 1 [file microorganisms-12-02652-s001.zip]

Archive with 1 entries (1 files):
- microorganisms-3365181-supplementary.pdf
